# Supplementary material for: Curcumin-Based β-Diketo Ligands for Ga3+: Thermodynamic Investigation of Potential Metal-Based Drugs
Source: Pharmaceuticals (Basel). 2022 Jul 12;15(7):854. doi: 10.3390/ph15070854 (PMC9321647; doi:10.3390/ph15070854)
Supplement: Supplementary file 1 [file pharmaceuticals-15-00854-s001.zip]

Archive with 1 entries (1 files):
- pharmaceuticals-1771767-supplementary.pdf
